# Supplementary material for: The ICN-UN Battery: A Machine Learning-Optimized Tool for Expeditious Alzheimer’s Disease Diagnosis
Source: Diagnostics (Basel). 2025 Nov 28;15(23):3045. doi: 10.3390/diagnostics15233045 (PMC12691277; doi:10.3390/diagnostics15233045)
Supplement: Supplementary file 1 [file diagnostics-15-03045-s001.zip]

Archive with 1 entries (1 files):
- diagnostics-3904261-supplementary.pdf
